# Supplementary material for: The Impact of Abduction Orthoses for the Treatment of Hip Dysplasia on the Development of Motor Skills: A Systematic Review and Meta-Analysis
Source: J Clin Med. 2026 Feb 18;15(4):1595. doi: 10.3390/jcm15041595 (PMC12941966; doi:10.3390/jcm15041595)
Supplement: Supplementary file 1 [file jcm-15-01595-s001.zip]

Archive with 1 entries (1 files):
- jcm-4144553-supplementary.pdf
